# Supplementary material for: Off‐target inhibition of NGLY1 by the polycaspase inhibitor Z‐VAD‐fmk induces cellular autophagy
Source: FEBS J. 2022 Jan 18;289(11):3115–31. doi: 10.1111/febs.16345 (PMC9304259; doi:10.1111/febs.16345)
Supplement: Supplementary file 1 — Fig. S1. Z‐VAD‐fmk is not at or below toxic under 100 µM. Fig. S2. Z‐VAD‐fmk reduced the ability of autophagy deficient cells to reduce MTT. Fig. S3. Z‐VAD‐fmk causes transient increase in ThT fluorescence as measured by flow cytometry. Fig. S4. Z‐VAD‐fmk or Q‐VD‐OPh treatment does not affect Ca2+ handling. Fig. S5. NGLY1 siRNA knockdown does not affect Ca2+ handling. Fig. S6. Schematic representation of proteomics analysis workflow. Fig. S7. Comparison to: Gao, W., et al., Biochemical isolation and characterization of the tubulovesicular LC3‐positive autophagosomal compartment. Journal of Biological Chemistry, 2010. 285(2): p. 1371‐1383. Fig. S8. Comparison to: Dengjel, J., et al., Identification of autophagosome‐associated proteins and regulators by quantitative proteomic analysis and genetic screens. Molecular and Cellular Proteomics, 2012. 11(3):M111.014035. Table S1. Gene ontology enrichment analysis ‐ hierarchical clustering analysis (HCA) cluster I – protein hits enriched in autophagosome IPs. Table S2. Gene ontology enrichment analysis ‐ hierarchical clustering analysis (HCA) cluster II – protein hits enriched in negative control IPs. Table S3. qPCR primer sequences. [file FEBS-289-3115-s001.zip]

Archive with 1 entries (1 files):
- febs16345-sup-0001-Supinfo.pdf
